# Supplementary material for: Obesity, Bone Loss, and Periodontitis: The Interlink
Source: Biomolecules. 2022 Jun 22;12(7):865. doi: 10.3390/biom12070865 (PMC9313439; doi:10.3390/biom12070865)
Supplement: Supplementary file 1 [file biomolecules-12-00865-s001.zip]

Archive with 1 entries (1 files):
- biomolecules-1773739-SI.pdf
